# Supplementary material for: Combining Phylogenetic and Syntenic Analyses for Understanding the Evolution of TCP ECE Genes in Eudicots
Source: PLoS One. 2013 Sep 3;8(9):e74803. doi: 10.1371/journal.pone.0074803 (PMC3760840; doi:10.1371/journal.pone.0074803)
Supplement: Table S1 — Primer sequences and combinations. (XLSX) [file pone.0074803.s005.xlsx]

## Sheet: Degenerate primers
Table S1.	Primer sequence and combinations. Degenerate primers starting with D, and primer combinations III and IV are from, or modified from [40].
	Primers starting with C, and primer combinations A-D, were designed for this study. Copy-specific primers used to verify elongated fragment sequence are given (sheet 2).
Primer name	Sequence (5’-3’)	Binding site (position from start of domain)
D_F1	AARAARGAYCGNCAYAGCAA	TCP domain (1)
D_F2	AGCAARATHNRMACAGCWCAAGG	TCP domain (16)
D_R1	TCYTKGATRGCDGHYTTBGAC	TCP domain (173)
D_R2	ARCCANTSNASNGTTTTRCT	TCP domain (143)
D_R3	CTTYTCMDTWGTTCKYTC	R domain (54)
D_R3bis	CTTCTCCTTAGTTCKYTC	R domain (54)
C_F1	AARAARGAYMGNCAYAGYAA	TCP domain (1)
C_F2	CAAGAYWTGCTTGGBTWYGAYA	TCP domain (97)
C_F3	TYGAYAARSCHAGYAARAC	TCP domain (113)
C_R1	CATTGTYCKYTCYCTHGC	R domain (48)
C_R2	TGCYTTBGCYCTHGAYTC	R domain (21)
Primer combinations	PCR1	PCR2 (nested)
Combination III	D_F1-D_R1	D_F2-D_R2
Modified combination IV	D_F1-D_R3	D_F2-D_R3bis
Combination A	C_F1-C_R1	C_F2-C_R2
Combination B	C_F1-C_R1	C_F3-C_R2
Combination C	C_F1-D_R3	C_F2-C_R1
Combination D	C_F1-D_R3	C_F3-C_R1

## Sheet: Copy-specific primers
Species	Copy	Primer name	Sequence (5'-3')
Gunnera tinctoria	Gunnera1	Gunnera1_F	GTTCCCTTCCAACAACATCAA
		Gunnera1_R	TGATCGCCATAGAATCATTAGC
	Gunnera2	Gunnera2_F	GCTCATGGTAAGAAAGACAG
		Gunnera2_R	TCATTGCACCAGAGTTGATTC
Tetracentron sinense	Tetracentron1	Tetracentron1/2_F	CGGCACAGCAAGATTGATAC
		Tetracentron1_R	TCACGCGTTAGAGTGTGCT
	Tetracentron2	Tetracentron1/2_F	CGGCACAGCAAGATTGATAC
		Tetracentron2_R	CGGTAGCTAGCGTGTGCTC
	Tetracentron3	Tetracentron3_F	ATGGACAATACTCTTGTAGC
		Tetracentron3_R	GAATAGACTTTGATTGATGAAG
Buxus sempervirens	Buxus1	Buxus1_F	GGCTCCAGCTAAAGAAACCA
		Buxus1_R	TCCAGAGAAGGCTTCACGTT
	Buxus2	Buxus2_F	CTCCCACACCACCAAGAGAT
		Buxus2_R	CGAAGACCATAATTGGTTTAAG
Meliosma myriantha	Meliosma1	Meliosma1_F	TCTCWAAACAAGAACAAYCTCC
		Meliosma1_R	GACTGCATACGAACATCTGC
	Meliosma2	Meliosma2_F	AACCGACAATGATTGGTGAG
		Meliosma2_R	ATAAAGAACCTGTCGAACATGG
Nelumbo nucifera	Nelumbo 1	Nelumbo1_F	CCTCCTTCAACAGTGTCTG
		Nelumbo1_R	GAATGTGGTTGCAGTGCTG
	Nelumbo 2	Nelumbo2_F	ATGTCAATGCCTCGAACAC
		Nelumbo2_R	CAGAAAATTAGGGAAGTCG
Platanus orientalis	Platanus1	Platanus1_F	AGACCTCTCCAAAGCAG
		Platanus1_R	TTCTTCACCAGCTTCAATGG
	Platanus2	Platanus2_F	TTGCCCTCAACCAAGACCA
		Platanus2_R	TGCCGAGGAATTGAATATCTGG
Leucospermum cordifolium	Leucospermum1	Leucospermum1_F	GTTGGATCGTCACAGCAAGA
		Leucospermum1_R	GGCACGAAGAGAGGAAAATG
	Leucospermum2	Leucospermum2_F	GTTCCTTTCCAACGACAGAG
		Leucospermum2_R	CYTCCCARGGYTTGCCAA
Akebia quinata	Akebia1	Akebia1_F	CAGATGCTGAAGAAATCTGT
		Akebia1/2_R	TTGAATATCTGCAAATTGAGACTG
	Akebia2	Akebia2_F	TAACATGGCAGCTTCAACCA
		Akebia1/2_R	TTGAATATCTGCAAATTGAGACTG
Cocculus laurifolius	Cocculus1	Cocculus1/2_F	TGSRAAGAAAGATCGGCACAG
		Cocculus1_R	GCCCACTACTTCCTCCAT
	Cocculus2	Cocculus1/2_F	TGSRAAGAAAGATCGGCACAG
		Cocculus2_R	CGATCTCGTCCACAACCT
Epimedium alpinum	Epimedium	Epimedium_F	GATGAAAATTCCGAGGAAGAG
		Epimedium_R	CAGACTTGGATTGATGAAGAG
Nandina domestica	Nandina	Nandina_F	AAAGATCGCCACAGCAAGAT
		Nandina_R	TCGACCTCATTAACCCCATC
Circaeaster agrestis	Circaeaster 1a/1b	Circaeaster_F	TGTCTCCCTTCCAACATCAA
		Circaeaster_R	TTGTTCTTTGGCATCAGTGC
