# Supplementary material for: Combining Phylogenetic and Syntenic Analyses for Understanding the Evolution of TCP ECE Genes in Eudicots
Source: PLoS One. 2013 Sep 3;8(9):e74803. doi: 10.1371/journal.pone.0074803 (PMC3760840; doi:10.1371/journal.pone.0074803)
Supplement: Table S2 — Sequence accession number from GenBank and the CoGe platform. (XLSX) [file pone.0074803.s006.xlsx]

## Sheet: Feuil1
Table S2. Sequence accession number (from GenBank and the CoGe platform)
Family	Species	Accession Number
Poaceae	Sorghum bicolor	TBL1: XM_002466552	TBL2a: XM_002460157	TBL2b: XM_002444342
Acoraceae	Acorus calamus	TB1a: HM775144	TB1b: HM775145
Solanaceae	Solanum lycopersicum	1a:Solyc03g119770.2	1b:Solyc06g069240.1	2a:Solyc02g089830.1	2b:Solyc03g045030.1	3a:Solyc05g009900.1	3b:Solyc04g006980.1
Asteraceae	Helianthus annuus	1a: EU088366	1b: EU088367	2a: EU088368	2b: EU088369	2c: EU088370	2d: EU088371	2e: EU088372	3a: EU088373	3b: EU088374	3c: EU088375
Plantaginaceae	Antirrhinum majus	TCP1: AY168140	CYC: Y16313	DICH: AF199465	TCP5: AY168144
Vitaceae	Vitis vinifera	1: GSVIVG01008234001	2: GSVIVG01036449001	3: GSVIVG01011962001
Brassicaceae	Arabidopsis thaliana	TCP1: NM_001084312	TCP12: NM_105554	TCP18: NM_001125184
Caricaceae	Carica papaya	evm.TU.supercontig_13.46	evm.TU.supercontig_179.29	evm.TU.supercontig_1.222
Salicaceae	Populus trichocarpa	1a: PT15s03140	1b: PT12s05660	2: PT17s13980	3a: PT10s14030	3b: PT8s11470
Rosaceae	Prunus persica	1: PAC:17655443	2: PAC:17664732	3: PAC:17666782
Gunneraceae	Gunnera tinctoria	1: HQ599272	2: HQ599273
Ranunculaceae	Aquilegia coerulea	1: PAC:18160118	2: PAC:18162118
Manispermaceae	Cocculus laurifolius	1: HQ599295	2: HQ599296
Lardizabalaceae	Akebia quinata	1: HQ599290	2: HQ599289	CIN: HQ599303
Berberidaceae	Nandina domestica	HQ599291	CIN: HQ599302
	Epimedium alpinum	HQ599292
Circaeasteraceae	Circaeaster agrestis	1a: HQ599293	1b: HQ599294
Papaveraceae	Chelidomium majus	CyL1: DQ659309	CyL2: DQ659308
Nelumbonaceae	Nelumbo nucifera	1: HQ599281/NNU_012730-RA	2:2: HQ599282 /NNU_001168-RA	CIN: HQ599301
Platanaceae	Platanus orientalis	1: HQ599283	2: HQ599284
Proteaceae	Leucospermum cordifolium	1: HQ599287	2: HQ599288
	Grevillea rosmarinifolia Jenkinsii	1: HQ599304	2: HQ599305
Sabiaceae	Meliosma myriantha	1: HQ599279	2: HQ599280
Trochodendraceae	Tetracentron sinense	1: HQ599274	2: HQ599275	3: HQ599276
Buxaceae	Buxus sempervirens	1: HQ599277	2: HQ599278
