# Supplementary material for: Combining Phylogenetic and Syntenic Analyses for Understanding the Evolution of TCP ECE Genes in Eudicots
Source: PLoS One. 2013 Sep 3;8(9):e74803. doi: 10.1371/journal.pone.0074803 (PMC3760840; doi:10.1371/journal.pone.0074803)
Supplement: Table S4 — Full names of collinear genes at the eudicot CYC loci. (XLSX) [file pone.0074803.s008.xlsx]

## Sheet: Sheet1
Table S3.	Full names of collinear genes at the eudicot CYC loci.
Abbreviation	Full name
572	Family of unknown function DUF572
617	Protein of unknown function DUF617
1630	Protein of unknown function DUF1630
*	ppa010553m; uncharacterized protein
**	ppb003710m; uncharacterized protein
***	ppa018395m; uncharacterized protein
2OG	2-oxoglutarate (2OG) and Fe(II)-dependent oxygenase superfamily protein
AAT	Transmembrane amino acid transporter family protein
ABC2	ABC-2 type transporter family protein
ABH	Alpha/beta-hydrolase superfamily protein
AOC	Allene oxide cyclase
AP	Aspartyl protease
APE1	Acclimation of photosynthesis to environment
AS1	Asymmetric leaves 1
ATP	Anion-transporting ATPase
bHLH	Basic helix-loop-helix DNA-binding protein
BRO1	BRO1-like domain-containing protein
C2H2	C2H2-like zinc finger protein
C3HC	C3HC zinc finger-like
CHMP	chromatin modifying protein
CHUP1	Chloroplast unusual positioning 1
CLD	Cyclophilin type peptidyl-prolyl cis-trans isomerase
CLE12	Clavata3 -related 12
ClpS	ATP-dependent Clp protease adaptor protein
Cmc1	Cytochrome c oxidase biogenesis protein Cmc1 like
GDXG	Carboxyesterase 17
CB561	Cytochrome b561
DCP5	Decapping 5, FFD/TFG box motif
DNAseI	DNAse I-like superfamily protein
eIF2B	Translation initiation factor eIF2B
endo 1,3	Endo-1,3(4)-beta-glucanase
ENODL5	Early nodulin-like protein 5
Fld	Flavodoxin family protein
GEX3	Gamete-expressed 3
GH	Glycosyl hydrolase
GRF	General regulatory factor 7
GT8	Glycosyl transferase-related
HAC2	Histone acetyltransferase of the CBP family
hAT	hAT family dimerisation domain
HDA15	Histone deacetylase 15
IDA	Putative membrane lipoprotein inflorescence deficient in abscission
ILP1	GC-rich sequence DNA-binding factor-like protein
LINC1	Little nuclei 1
LINC3	Little nuclei 3
LRR	Di-glucose binding protein with Leucine-rich repeat domain
LSM14	LSM14 homolog, FFD and TFG box motifs
MAP1B	Methionine aminopeptidase 1B
Met	Metallo-hydrolase/oxidoreductase superfamily protein
MOAR1	Monoamine-oxidase A repressor R1
MSH2	MUTS homolog 2
MYB	Myb-like transcription factor family protein
NAD	NAD(P)-binding Rossmann-fold superfamily protein
NAC	No apical meristem domain transcriptional regulator
NmrA	NmrA-like protein
NUDX1	Nudix hydrolase 1
O121	Uncharacterised protein family UPF0121
Oleosin	Oleosin family protein
OO16	Uncharacterized protein family UPF0016
PK	Serine/threonine protein kinase
PPC4	Phosphoenolpyruvate carboxylase 4
PSP	Proline-rich spliceosome-associated family protein
RAD23	UV excision repair protein RAD23
RAV	AP2 domain RAV-like transcription factor
RCC1	Regulator of chromosome condensation family protein
Rhom	Rhomboid-related protein
RNI	RNI-like superfamily protein
RTFL15	Rotundifolia-like 15
RTFL20	Rotundifolia-like 20
RTFL21	Rotundifolia-like 21
SL	S-layer homology domain
SNF7	SNF7 family protein
SSB	Single-stranded DNA-binding protein
STN7	SNF related kinase
TCP-1	Chaperonin containing T-complex protein 1
TFIID	Transcription initiation factor
TFIIE	Transcription initiation factor
TFXF	Transmembrane Fragile-X-F-associated protein
UMP1	Proteasome maturation factor UMP1
